# Supplementary material for: The relationship between cancer associated fibroblasts biomarkers and prognosis of breast cancer: a systematic review and meta-analysis
Source: PeerJ. 2024 Feb 23;12:e16958. doi: 10.7717/peerj.16958 (PMC10896086; doi:10.7717/peerj.16958)
Supplement: Supplemental Information 3 [file peerj-12-16958-s003.r]

install.packages("meta")
library(meta)
setwd("D:/Rworkplace")
surv<-read.csv("pdpn os 2.csv")
ColonCa <- metagen(log(HR),lower = log(LCI), upper = log(UCI), 
                   data = surv, studlab=paste(Year, Author), sm="HR")
ColonCa
forest(ColonCa, comb.fixed=FALSE, col.square = "blue",col.diamond = "red")

#Begger
metabias(ColonCa, k.min = 4, method.bias = "Begg", correct =T, plotit = T)
metabias(ColonCa, k.min = 4, method.bias = "Egger")
funnel(ColonCa,studlab = T,common = F) 

metainf(ColonCa,  pooled = "random")
forest(metainf(ColonCa, pooled = "random"),col.square = "blue",col.diamond = "red")

library("meta")
setwd("D:/Rworkplace")
surv<-read.csv("PDGFRB Histological grade.csv")
metabin(event.e, n.e,event.c,n.c,data=surv,sm="OR")
metaresult<-metabin(event.e, n.e,event.c,n.c,data=surv,sm="OR",
                    studlab=paste(study, year),comb.random=FALSE)
forest(metaresult, col.square = "blue",col.diamond = "red")
